# Supplementary material for: Empirical Analysis of Preferences of Older Adults for Care Facilities in Japan: Focusing on Household Structure and Economic Status
Source: Healthcare (Basel). 2023 Jun 25;11(13):1843. doi: 10.3390/healthcare11131843 (PMC10340401; doi:10.3390/healthcare11131843)
Supplement: Supplementary file 1 [file healthcare-11-01843-s001.zip]

Archive with 1 entries (1 files):
- healthcare-2432761-supplementary.pdf
